# Supplementary material for: Evaluation of a Minimally Invasive Cell Sampling Device Coupled with Assessment of Trefoil Factor 3 Expression for Diagnosing Barrett's Esophagus: A Multi-Center Case–Control Study
Source: PLoS Med. 2015 Jan 29;12(1):e1001780. doi: 10.1371/journal.pmed.1001780 (PMC4310596; doi:10.1371/journal.pmed.1001780)
Supplement: S2 Table — (XLSX) [file pmed.1001780.s005.xlsx]

## Sheet: Sheet1
Sample	Centre	Study arm	Barrett's Esophagus (y/n)	Length of Barrett's (cm; NR: no recorded columnar lined esophagus)		TFF3 (1=positive; 0=negative)	Consensus Dysplasia status
				Circumferential	Maximum
1	CAM	Case	Y	5	7	1	HGD
2	CAM	Case	Y	1	2	1	NDBE
3	CAM	Case	Y	3	6	1	NDBE
4	CAM	Case	Y	1	3	1	NDBE
5	CAM	Case	Y	12	13	1	LGD
6	CAM	Case	Y	6	7	1	IND
7	CAM	Control	N	NR	NR	0
8	CAM	Case	Y	7	9	1	NDBE
9	CAM	Control	N	NR	NR	0
10	CAM	Control	N	NR	NR	0
11	CAM	Control	N	NR	NR	0
12	CAM	Control	N	NR	NR	0
13	CAM	Control	N	NR	0.5	0
14	CAM	Case	Y	5	10	1	HGD
15	CAM	Control	N	NR	NR	0
16	CAM	Control	N	NR	NR	0
17	CAM	Control	N	NR	NR	0
18	CAM	Case	Y	0	5	1	NDBE
19	CAM	Control	N	NR	NR	0
20	CAM	Control	N	NR	NR	0
21	CAM	Control	N	NR	0.5	1
22	CAM	Case	Y	3	6	1	HGD
23	CAM	Control	N	0	1	0
24	CAM	Control	N	NR	NR	0
25	CAM	Control	N	NR	NR	0
26	CAM	Case	Y	1	3	1	NDBE
27	CAM	Control	N	NR	NR	0
28	CAM	Control	N	0	1	0
29	CAM	Case	Y	1	2	1	IND
30	CAM	Case	Y	1	3	1	NDBE
31	CAM	Control	N	NR	NR	0
32	CAM	Case	Y	3	5	1	IND
33	CAM	Case	Y	2	4	0	IND
34	CAM	Case	Y	2	4	1	IND
35	CAM	Control	N	NR	NR	0
36	CAM	Control	N	NR	NR	0
37	CAM	Control	N	NR	NR	0
38	CAM	Control	N	0	<1	0
39	CAM	Control	N	NR	NR	0
40	CAM	Control	N	NR	NR	0
41	CAM	Case	Y	6	6	1	HGD
42	CAM	Control	N	NR	NR	0
43	CAM	Control	N	NR	NR	0
44	CAM	Control	N	0	<1	0
45	CAM	Control	N	NR	NR	0
46	CAM	Control	N	NR	NR	0
47	CAM	Control	N	NR	NR	0
48	CAM	Case	Y	16	17	1	HGD
49	CAM	Control	N	NR	NR	0
50	CAM	Control	N	NR	NR	0
51	CAM	Control	N	NR	NR	0
52	CAM	Control	N	0	<1	0
53	CAM	Case	Y	6	7	1	NDBE
54	CAM	Control	N	NR	NR	0
55	CAM	Control	N	NR	NR	0
56	CAM	Case	Y	1	4	1	LGD
57	CAM	Case	Y	4	7	0	NDBE
58	CAM	Control	N	0	<1	0
59	CAM	Case	Y	13	15	1	HGD
60	CAM	Case	Y	3	5	1	NDBE
61	CAM	Case	Y	2	3	1	NDBE
62	CAM	Control	N	NR	NR	0
63	CAM	Control	N	NR	NR	0
64	CAM	Case	Y	8	9	1	IND
65	CAM	Case	Y	0	4	1	LGD
66	CAM	Control	N	NR	NR	0
67	CAM	Case	Y	4	7	1	NDBE
68	CAM	Control	N	NR	NR	0
69	CAM	Control	N	NR	NR	0
70	CAM	Control	N	NR	NR	0
71	CAM	Case	Y	2	4	1	NDBE
72	CAM	Case	Y	4	6	1	HGD
73	CAM	Control	N	NR	NR	0
74	CAM	Case	Y	2	5	0	NDBE
75	CAM	Case	Y	0	4	1	HGD
76	CAM	Control	N	NR	NR	1
77	CAM	Control	N	NR	NR	0
78	CAM	Case	Y	2	6	1	NDBE
79	CAM	Case	Y	3	6	0	NDBE
80	CAM	Case	Y	8	9	1	NDBE
81	CAM	Control	N	NR	NR	0
82	CAM	Case	Y	2	5	0	LGD
83	CAM	Control	N	NR	NR	0
84	CAM	Control	N	NR	NR	0
85	CAM	Control	N	NR	NR	0
86	CAM	Control	N	NR	NR	0
87	CAM	Control	N	NR	NR	0
88	CAM	Control	N	NR	NR	0
89	CAM	Control	N	NR	NR	0
90	CAM	Control	N	0	<1	0
91	CAM	Case	Y	2	4	1	IND
92	CAM	Case	Y	2	6	1	NDBE
93	CAM	Control	N	NR	NR	0
94	CAM	Control	N	NR	NR	1
95	CAM	Control	N	NR	NR	0
96	CAM	Case	Y	2	5	1	NDBE
97	CAM	Control	N	NR	NR	0
98	CAM	Control	N	NR	NR	0
99	CAM	Case	Y	3	3	1	NDBE
100	CAM	Control	N	NR	NR	0
101	CAM	Control	N	NR	NR	0
102	CAM	Control	N	NR	NR	0
103	CAM	Control	N	NR	NR	0
104	CAM	Control	N	NR	NR	1
105	CAM	Control	N	NR	NR	0
106	CAM	Case	Y	1	4	1	HGD
107	CAM	Control	N	NR	NR	0
108	CAM	Control	N	NR	NR	0
109	CAM	Control	N	NR	NR	0
110	CAM	Control	N	NR	NR	0
111	CAM	Control	N	NR	NR	0
112	CAM	Case	Y	6	8	1	LGD
113	CAM	Control	NA	CA	CA	0
114	CAM	Case	Y	4	6	1	NDBE
115	CAM	Control	N	NR	NR	0
116	CAM	Control	N	NR	NR	0
117	CAM	Control	N	NR	NR	0
118	CAM	Control	N	NR	NR	0
119	CAM	Control	N	NR	NR	0
120	CAM	Control	N	NR	NR	0
121	CAM	Control	N	NR	NR	0
122	CAM	Control	N	NR	NR	0
123	CAM	Control	N	NR	NR	0
124	CAM	Control	N	NR	NR	0
125	CAM	Case	Y	2	3	1	NDBE
126	CAM	Control	N	0	<1	0
127	CAM	Control	N	NR	NR	0
128	CAM	Control	N	0	<1	0
129	CAM	Control	N	NR	NR	0
130	CAM	Control	N	NR	NR	0
131	CAM	Case	Y	0	3	1	NDBE
132	CAM	Control	N	NR	NR	0
133	CAM	Case	Y	11	12	1	LGD
134	CAM	Case	Y	0	4	1	IND
135	CAM	Case	Y	0	4	0	NDBE
136	CAM	Control	N	NR	NR	0
137	CAM	Case	Y	6	9	1	HGD
138	CAM	Control	N	NR	NR	1
139	CAM	Control	N	NR	NR	0
140	CAM	Case	Y	0	3	1	NDBE
141	CAM	Case	Y	5	6	0	NDBE
142	CAM	Control	N	NR	NR	0
143	CAM	Case	Y	11	12	1	NDBE
144	CAM	Control	N	NR	NR	0
145	CAM	Control	N	NR	NR	0
146	CAM	Control	N	NR	NR	0
147	CAM	Control	N	NR	NR	0
148	CAM	Control	N	NR	NR	0
149	CAM	Case	Y	0	4	1	NDBE
150	CAM	Control	N	NR	NR	0
151	CAM	Control	N	NR	NR	0
152	CAM	Control	N	NR	NR	0
153	CAM	Control	N	NR	NR	0
154	CAM	Control	N	NR	NR	0
155	CAM	Control	N	NR	NR	0
156	CAM	Control	N	NR	NR	0
157	CAM	Case	Y	7	8	1	NDBE
158	CAM	Control	N	NR	NR	1
159	CAM	Case	Y	1	4	1	NDBE
160	CAM	Control	N	NR	NR	0
161	CAM	Control	N	NR	NR	1
162	CAM	Control	N	NR	NR	0
163	CAM	Control	N	NR	NR	1
164	CAM	Control	N	0	<1	0
165	CAM	Control	N	NR	NR	0
166	CAM	Control	N	NR	NR	0
167	CAM	Control	N	NR	NR	0
168	CAM	Control	N	NR	NR	0
169	CAM	Control	N	NR	NR	0
170	CAM	Control	N	0	1	0
171	CAM	Control	N	NR	NR	0
172	CAM	Case	Y	1	3	1	NDBE
173	CAM	Control	N	NR	NR	0
174	CAM	Control	N	NR	NR	1
175	CAM	Control	N	NR	NR	0
176	CAM	Control	N	NR	NR	0
177	CAM	Control	N	NR	NR	0
178	CAM	Control	N	NR	NR	0
179	CAM	Control	N	NR	NR	1
180	CAM	Control	N	NR	NR	0
181	CAM	Control	N	NR	NR	0
182	CAM	Case	Y	0	3	1	NDBE
183	CAM	Control	N	NR	NR	0
184	CAM	Case	Y	1	3	0	NDBE
185	CAM	Control	N	NR	NR	0
186	CAM	Control	N	NR	NR	0
187	CAM	Case	Y	3	4	1	NDBE
188	CAM	Control	N	NR	NR	0
189	CAM	Control	N	NR	NR	0
190	CAM	Control	N	NR	NR	0
191	CAM	Control	N	NR	NR	0
192	CAM	Control	N	NR	NR	0
193	CAM	Control	N	NR	NR	0
194	CAM	Control	N	NR	NR	0
195	CAM	Control	N	NR	NR	0
196	CAM	Case	Y	4	5	0	HGD
197	CAM	Control	N	NR	NR	0
198	CAM	Control	N	NR	NR	0
199	CAM	Control	N	NR	NR	0
200	CAM	Control	N	0	<1	0
201	CAM	Case	Y	4	7	1	HGD
202	CAM	Control	N	NR	NR	0
203	CAM	Control	N	NR	NR	0
204	CAM	Control	N	NR	NR	0
205	CAM	Control	N	NR	NR	0
206	CAM	Control	N	NR	NR	0
207	CAM	Control	N	NR	NR	1
208	CAM	Case	Y	2	3	1	NDBE
209	CAM	Control	N	NR	NR	0
210	CAM	Control	N	NR	NR	0
211	CAM	Case	Y	2	5	0	IMC
212	CAM	Case	Y	9	10	1	HGD
213	CAM	Case	Y	2	3	1	NDBE
214	CAM	Case	Y	3	4	1	NDBE
215	CAM	Case	Y	1	4	1	IMC
216	CAM	Control	N	NR	NR	0
217	CAM	Control	N	NR	NR	0
218	CAM	Control	N	NR	NR	0
219	CAM	Case	Y	7	8	1	HGD
220	CAM	Control	N	NR	NR	0
221	CAM	Control	N	NR	NR	0
222	CAM	Control	N	NR	NR	0
223	CAM	Control	N	NR	NR	0
224	CAM	Control	N	NR	NR	0
225	CAM	Control	N	NR	NR	0
226	CAM	Control	N	NR	NR	0
227	CAM	Control	N	NR	NR	0
228	CAM	Control	N	NR	NR	0
229	CAM	Control	N	0	<1	0
230	CAM	Case	Y	6	8	1	NDBE
231	CAM	Control	N	NR	NR	0
232	CAM	Control	N	NR	NR	0
233	CAM	Case	Y	8	10	1	NDBE
234	CAM	Control	N	NR	NR	0
235	CAM	Control	N	NR	NR	0
236	CAM	Case	Y	9	11	1	NDBE
237	CAM	Case	Y	5	6	1	NDBE
238	CAM	Control	N	NR	NR	0
239	CAM	Control	N	NR	NR	0
240	CAM	Control	N	NR	NR	0
241	CAM	Case	Y	3	8	1	NDBE
242	CAM	Control	N	NR	NR	0
243	CAM	Control	N	NR	NR	0
244	CAM	Case	Y	0	5	1	HGD
245	CAM	Control	N	NR	NR	0
246	CAM	Control	N	NR	NR	0
247	CAM	Control	N	NR	NR	0
248	CAM	Control	N	NR	NR	0
249	CAM	Control	N	NR	NR	0
250	CAM	Control	N	NR	NR	0
251	CAM	Control	N	NR	NR	0
252	CAM	Case	Y	2	4	1	LGD
253	CAM	Control	N	NR	NR	0
254	CAM	Control	N	NR	NR	0
255	CAM	Control	N	NR	NR	0
256	CAM	Control	N	NR	NR	0
257	CAM	Control	N	NR	NR	0
258	CAM	Case	Y	6	7	1	NDBE
259	CAM	Case	Y	1	2	0	NDBE
260	CAM	Case	Y	0	4	1	NDBE
261	CAM	Control	N	NR	NR	1
262	CAM	Control	N	NR	NR	0
263	CAM	Control	N	NR	NR	0
264	CAM	Control	N	NR	NR	0
265	CAM	Control	N	NR	NR	0
266	CAM	Control	N	NR	NR	0
267	CAM	Control	N	NR	NR	0
268	CAM	Control	N	0	1	1
269	CAM	Case	Y	4	5	1	LGD
270	CAM	Control	N	NR	NR	1
271	CAM	Control	N	NR	NR	0
272	CAM	Control	N	NR	NR	0
273	CAM	Control	N	NR	NR	1
274	CAM	Case	Y	8	8	1	NDBE
275	CAM	Control	N	NR	NR	1
276	CAM	Case	Y	1	2	1	NDBE
277	CAM	Control	N	NR	NR	0
278	CAM	Control	N	NR	NR	0
279	CAM	Control	N	NR	NR	0
280	CAM	Control	N	NR	NR	0
281	CAM	Control	N	NR	NR	0
282	CAM	Control	N	NR	NR	0
283	CAM	Control	N	NR	NR	0
284	CAM	Control	N	NR	NR	0
285	CAM	Control	N	NR	NR	0
286	CAM	Control	N	NR	NR	0
287	CAM	Control	N	NR	NR	0
288	CAM	Control	N	NR	NR	0
289	CAM	Control	N	0	1	0
290	CAM	Control	N	NR	NR	0
291	CAM	Control	N	NR	NR	0
292	CAM	Control	N	NR	NR	0
293	CAM	Control	N	NR	NR	0
294	CAM	Control	N	NR	NR	0
295	CAM	Control	N	NR	NR	0
296	CAM	Control	N	NR	NR	0
297	CAM	Control	N	NR	NR	1
298	CAM	Control	N	NR	NR	0
299	CAM	Case	Y	2	4	1	NDBE
300	CAM	Control	N	NR	NR	0
301	CAM	Control	N	NR	NR	0
302	CAM	Control	N	NR	NR	0
303	CAM	Control	N	NR	NR	0
304	CAM	Control	N	NR	NR	0
305	CAM	Control	N	NR	NR	0
306	CAM	Control	N	NR	NR	0
307	CAM	Case	Y	10	10	1	NDBE
308	CAM	Control	N	NR	NR	1
309	CAM	Control	N	NR	NR	0
310	CAM	Control	N	NR	NR	0
311	CAM	Case	Y	4	6	1	NDBE
312	CAM	Control	N	NR	NR	0
313	CAM	Control	N	NR	NR	0
314	CAM	Control	N	NR	NR	0
315	CAM	Control	N	NR	NR	0
316	CAM	Control	N	NR	NR	0
317	CAM	Control	N	0	<1	0
318	CAM	Control	N	NR	NR	0
319	CAM	Control	N	NR	NR	0
320	CAM	Case	Y	1	4	1	IND
321	CAM	Control	N	NR	NR	0
322	CAM	Control	N	NR	NR	0
323	CAM	Control	N	NR	NR	0
324	CAM	Control	N	NR	NR	0
325	CAM	Control	N	NR	NR	0
326	CAM	Control	N	NR	NR	0
327	CAM	Control	N	NR	NR	1
328	CAM	Control	N	NR	NR	0
329	CAM	Control	N	NR	NR	0
330	CAM	Control	N	NR	NR	0
331	CAM	Case	Y	13	14	1	LGD
332	CAM	Control	N	NR	NR	0
333	CAM	Control	N	NR	NR	0
334	CAM	Control	N	NR	NR	0
335	CAM	Control	N	NR	NR	0
336	CAM	Control	N	NR	NR	0
337	CAM	Control	N	NR	NR	0
338	CAM	Case	Y	7	8	1	NDBE
339	CAM	Control	N	NR	NR	0
340	CAM	Case	Y	8	10	1	NDBE
341	CAM	Case	Y	1	2	1	NDBE
342	CAM	Case	Y	0	3	0	NDBE
343	CAM	Case	Y	0	4	0	NDBE
344	CAM	Case	Y	6	8	1	NDBE
345	CAM	Control	N	0	1	0
346	CAM	Case	Y	9	11	0	LGD
347	CAM	Case	Y	0	4	1	NDBE
348	CAM	Control	N	NR	NR	0
349	CAM	Case	Y	12	13	1	LGD
350	CAM	Control	N	NR	NR	0
351	CAM	Case	Y	3	7	1	NDBE
352	CAM	Case	Y	10	11	1	LGD
353	CAM	Case	Y	0	4	1	NDBE
354	CAM	Case	NA	>3	14	1	HGD
355	CAM	Case	Y	0	4	1	NDBE
356	CAM	Case	Y	15	16	1	NDBE
357	CAM	Case	Y	5	6	1	NDBE
358	CAM	Case	Y	8	11	1	HGD
359	CAM	Control	N	NR	NR	0
360	CAM	Case	Y	3	5	1	HGD
361	CAM	Case	Y	0	9	1	LGD
362	CAM	Case	Y	3	4	0	NDBE
363	CAM	Case	Y	2	3	1	NDBE
364	CAM	Case	Y	0	3	1	NDBE
365	CAM	Control	N	NR	NR	0
366	CAM	Control	N	NR	NR	0
367	CAM	Control	N	NR	NR	0
368	CAM	Case	Y	1	3	1	NDBE
369	CAM	Case	Y	1	4	1	NDBE
370	CAM	Case	Y	0	5	1	NDBE
371	CAM	Case	Y	5	7	1	IMC
372	CAM	Case	Y	6	7	1	LGD
373	CAM	Case	Y	0	5	0	IMC
374	CAM	Control	N	0	1	0
375	CAM	control	N	NR	NR	1
376	CAM	control	N	NR	NR	0
377	CAM	Case	Y	3	4	1	LGD
378	CAM	Case	Y	1	7	1	NDBE
379	CAM	Case	Y	3	9	1	LGD
380	CAM	Case	Y	8	10	1	HGD
381	CAM	Case	Y	0	4	0	IMC
382	CAM	Case	Y	7	9	1	NDBE
383	CAM	Case	Y	0	3	1	HGD
384	CAM	Case	Y	4	6	1	NDBE
385	CAM	Case	Y	7	8	1	NDBE
386	CAM	Case	Y	0	7	1	NDBE
387	CAM	Case	Y	0	4	1	HGD
388	CAM	Case	Y	2	4	1	NDBE
389	CAM	Case	Y	7	9	1	LGD
390	CAM	control	N	NR	NR	0
391	CAM	Case	Y	7	9	1	NDBE
392	CAM	Case	Y	19	20	1	HGD
393	CAM	Case	Y	8	11	1	NDBE
394	CAM	Control	NA	CA	CA	1
395	CAM	Case	Y	0	3	1	NDBE
396	CAM	Case	Y	4	5	0	NDBE
397	CAM	Case	Y	1	2	1	NDBE
398	CAM	Case	Y	2	4	1	NDBE
399	CAM	Control	N	NR	NR	0
400	CAM	Case	Y	1	2	1	LGD
401	CAM	Case	Y	5	6	1	HGD
402	CAM	Control	N	NR	NR	0
403	CAM	Case	Y	11	11	1	LGD
404	CAM	Case	Y	5	8	1	HGD
405	CAM	Case	Y	0	3	1	HGD
406	CAM	Case	Y	1	3	1	NDBE
407	CAM	Case	Y	6	7	1	NDBE
408	CAM	Case	Y	0	5	1	HGD
409	CAM	Case	Y	5	8	1	IND
410	CAM	Case	Y	0	4	1	HGD
411	CAM	Case	Y	2	3	0	NDBE
412	CAM	Case	Y	0	4	1	IND
413	CAM	Case	Y	<1	3	1	NDBE
414	CAM	Case	Y	2	3	1	NDBE
415	CAM	Control	N	0	1	0
416	CAM	Case	Y	0	3	1	NDBE
417	CAM	Case	Y	5	5	1	LGD
418	CAM	control	N	NR	NR	0
419	CAM	Case	Y	0	4	1	IND
420	CAM	Case	Y	13	13	1	IND
421	CAM	Case	Y	8	9	1	NDBE
422	CAM	Case	Y	4	7	1	LGD
423	CDD	Case	Y	4	5	1	HGD
424	CDD	Control	N	NR	NR	0
425	CDD	Case	Y	12	13	1	HGD
426	CDD	Case	Y	3	3	1	NDBE
427	CDD	Case	Y	3	4	1	NDBE
428	CDD	Case	Y	4	5	1	NDBE
429	CDD	Case	Y	3	4	0	NDBE
430	CDD	Case	Y	11	11	1	NDBE
431	CDD	Case	Y	2	2	0	IND
432	CDD	Case	Y	2	4	1	NDBE
433	CDD	Case	Y	9	9	1	NDBE
434	CDD	Case	Y	2	4	1	NDBE
435	CDD	Case	Y	5	7	0	NDBE
436	CDD	Case	Y	1	5	1	NDBE
437	CDD	Case	Y	3	3	1	NDBE
438	NEW	Control	N	0	1	0
439	NEW	Control	N	NR	NR	0
440	NEW	Control	N	NR	NR	0
441	NEW	Case	Y	1	2	1	NDBE
442	NEW	Case	Y	4	6	1	IMC
443	NEW	Control	N	NR	NR	0
444	NEW	Case	Y	3	3	1	NDBE
445	NEW	Control	N	NR	NR	0
446	NEW	Control	N	NR	NR	0
447	NEW	Control	N	NR	NR	0
448	NEW	Case	Y	6	8	1	HGD
449	NEW	Control	N	NR	NR	0
450	NEW	Case	Y	<1	4	1	LGD
451	NEW	Case	Y	2	3	1	NDBE
452	NEW	Case	Y	1	2	0	HGD
453	NEW	Control	N	NR	NR	0
454	NEW	Case	Y	4	4	1	NDBE
455	NEW	Control	N	NR	NR	0
456	NEW	Control	N	NR	NR	0
457	NEW	Case	Y	3	4	1	NDBE
458	NEW	Control	N	NR	NR	1
459	NEW	Control	N	NR	NR	0
460	NEW	Control	N	NR	NR	0
461	NEW	Control	N	NR	NR	0
462	NEW	Case	Y	7	3	1	HGD
463	NEW	Case	Y	2	3	1	NDBE
464	NEW	Case	Y	5	9	0	NDBE
465	NEW	Case	Y	2	3	0	NDBE
466	NEW	Case	Y	2	2	0	NDBE
467	NEW	Case	Y	2	3	0	NDBE
468	NEW	Control	N	NR	NR	0
469	NEW	Control	N	NR	NR	0
470	NEW	Case	Y	10	11	1	HGD
471	NEW	Control	N	NR	NR	0
472	NEW	Case	Y	7	9	1	NDBE
473	NEW	Case	Y	11	13	1	NDBE
474	NEW	Control	N	NR	NR	0
475	NEW	Control	N	NR	NR	0
476	NEW	Control	N	NR	NR	0
477	NEW	Control	N	NR	NR	1
478	NEW	Control	N	NR	NR	1
479	NEW	Case	Y	2	3	0	NDBE
480	NEW	Case	Y	2	4	1	NDBE
481	NEW	Case	Y	4	8	1	NDBE
482	NEW	Case	Y	6	6	1	NDBE
483	NEW	Case	Y	2	3	1	HGD
484	NEW	Control	N	NR	NR	0
485	NEW	Control	N	NR	NR	1
486	NEW	Control	N	NR	NR	0
487	NEW	Case	Y	6	6	1	NDBE
488	NEW	Case	Y	8	8	1	NDBE
489	NEW	Control	N	NR	NR	0
490	NEW	Case	Y	5	7	1	HGD
491	NEW	Case	Y	2	2	1	NDBE
492	NEW	Case	Y	3	5	1	NDBE
493	NEW	Case	Y	4	4	1	NDBE
494	NEW	control	N	NR	NR	0
495	NEW	Case	Y	1	2	1	NDBE
496	NEW	Case	Y	6	8	1	HGD
497	NEW	Control	N	<1	1	0
498	NEW	Control	N	NR	NR	0
499	NEW	Control	N	NR	NR	0
500	NEW	Case	Y	9	9	1	NDBE
501	NEW	Case	Y	6	6	1	NDBE
502	NEW	Control	N	NR	NR	0
503	NEW	Control	N	NR	NR	0
504	NEW	Control	N	NR	NR	0
505	NEW	Control	N	NR	NR	0
506	NEW	Control	N	NR	NR	0
507	NEW	Case	Y	4	4	1	IMC
508	NEW	Control	N	NR	NR	1
509	NEW	Control	N	0	1	0
510	NEW	Control	N	NR	NR	0
511	NEW	Control	N	NR	NR	0
512	NEW	Case	Y	<1	11	1	HGD
513	NEW	Control	N	NR	NR	1
514	NEW	Case	Y	3	3	1	NDBE
515	NEW	Control	N	NR	NR	0
516	NEW	control	N	NR	NR	0
517	NEW	Control	N	NR	NR	0
518	NEW	Control	N	NR	NR	0
519	NEW	Control	N	NR	NR	0
520	NEW	Control	N	NR	NR	0
521	NEW	Control	N	NR	NR	0
522	NEW	Case	Y	7	9	1	IMC
523	NEW	Case	Y	3	3	0	LGD
524	NEW	Control	N	NR	NR	0
525	NEW	Case	Y	11	11	1	LGD
526	NEW	Case	Y	10	10	1	NDBE
527	NEW	Control	N	NR	NR	0
528	NEW	Case	Y	2	3	1	NDBE
529	NEW	Case	Y	3	6	1	HGD
530	NEW	Case	Y	3	4	1	LGD
531	NEW	Control	N	NR	NR	0
532	NEW	Case	Y	4	5	1	NDBE
533	NEW	Control	N	NR	NR	0
534	NEW	Case	Y	8	8	1	NDBE
535	NEW	Case	Y	2	3	1	NDBE
536	NEW	Case	Y	0	3	1	NDBE
537	NEW	Case	Y	7	8	1	HGD
538	NEW	Case	Y	2	4	1	NDBE
539	NEW	Case	Y	10	10	1	NDBE
540	NEW	Case	Y	10	12	1	IMC
541	NEW	Control	N	NR	NR	0
542	NEW	Case	Y	8	18	1	IND
543	NEW	Case	Y	1	4	1	NDBE
544	NEW	Case	Y	0	3	1	NDBE
545	NEW	Case	Y	8	8	1	NDBE
546	NEW	Case	Y	1	1	0	NDBE
547	NEW	Case	Y	1	3	1	NDBE
548	NEW	Case	Y	3	6	1	NDBE
549	NEW	Case	Y	6	6	1	HGD
550	NEW	Case	Y	2	4	1	NDBE
551	NEW	Case	Y	5	6	1	IND
552	NEW	Case	Y	8	8	1	NDBE
553	NEW	Case	Y	6	6	1	HGD
554	NEW	Case	Y	6	8	1	LGD
555	NEW	Case	Y	1	1	0	NDBE
556	NEW	Case	Y	1	1	1	NDBE
557	NEW	Case	Y	2	2	1	NDBE
558	NEW	Case	Y	8	8	1	NDBE
559	NEW	Case	Y	5	5	1	NDBE
560	NEW	Case	Y	4	4	1	NDBE
561	NEW	Case	Y	3	3	1	IND
562	NEW	Case	Y	4	5	1	NDBE
563	NEW	Case	Y	4	5	0	IND
564	NEW	Case	Y	4	6	1	IND
565	NEW	Case	Y	1	2	1	NDBE
566	NEW	Case	Y	4	5	1	NDBE
567	NEW	Case	Y	5	5	1	NDBE
568	NEW	Case	Y	4	4	1	HGD
569	NEW	Case	Y	1	4	1	NDBE
570	NEW	Case	Y	5	5	1	NDBE
571	NEW	Case	Y	2	3	1	NDBE
572	NEW	Case	Y	2	10	1	IMC
573	NEW	Case	Y	3	3	1	NDBE
574	NEW	Case	Y	3	3	1	NDBE
575	NEW	Case	Y	5	5	1	NDBE
576	NEW	Case	Y	4	4	1	LGD
577	NEW	Case	Y	1	4	1	NDBE
578	NEW	Case	Y	5	5	1	NDBE
579	NEW	Case	Y	3	6	1	NDBE
580	NEW	Case	Y	3	4	1	NDBE
581	NEW	Case	Y	5	5	1	NDBE
582	NEW	Case	Y	3	3	0	NDBE
583	NEW	Case	Y	2	2	1	NDBE
584	NEW	Case	Y	7	7	1	NDBE
585	NEW	Case	Y	7	7	1	NDBE
586	NEW	Case	Y	10	10	1	HGD
587	NEW	Case	Y	1	1	0	NDBE
588	NEW	Case	Y	6	10	1	NDBE
589	NEW	Case	Y	7	7	1	NDBE
590	NEW	Case	Y	9	9	1	NDBE
591	NEW	Case	Y	8	8	1	HGD
592	NEW	Case	Y	4	6	1	HGD
593	NEW	Case	Y	1	5	1	NDBE
594	NEW	Case	Y	9	9	1	NDBE
595	NEW	Case	Y	5	5	1	NDBE
596	NEW	Case	Y	1	1	1	NDBE
597	NEW	Case	Y	3	4	1	NDBE
598	NEW	Case	Y	3	5	1	HGD
599	NEW	Case	Y	10	10	1	NDBE
600	NEW	Case	Y	1	3	1	NDBE
601	NEW	Case	Y	1	3	0	LGD
602	NEW	Case	Y	2	3	1	NDBE
603	NEW	case	Y	9	15	1	HGD
604	NEW	Case	Y	3	5	1	LGD
605	NEW	case	Y	3	6	1	NDBE
606	NEW	Case	Y	6	7	1	IMC
607	NEW	Case	Y	5	6	1	NDBE
608	NOT	Control	N	NR	NR	0
609	NOT	Case	Y	10	11	1	LGD
610	NOT	Case	Y	2	3	1	LGD
611	NOT	Control	N	NR	NR	0
612	NOT	Control	N	NR	NR	0
613	NOT	Control	N	NR	NR	0
614	NOT	Control	N	NR	NR	0
615	NOT	Control	N	NR	NR	0
616	NOT	Case	Y	4	6	1	LGD
617	NOT	Case	Y	7	8	1	LGD
618	NOT	Case	Y	1	6	0	HGD
619	NOT	Case	Y	2	3	1	NDBE
620	NOT	Control	N	NR	NR	0
621	NOT	Control	N	NR	NR	0
622	NOT	Case	Y	10	10	1	NDBE
623	NOT	Control	N	NR	NR	0
624	NOT	Control	N	NR	NR	0
625	NOT	Control	N	NR	NR	0
626	NOT	Case	Y	5	7	1	HGD
627	NOT	Case	Y	2	2	1	LGD
628	NOT	Control	N	NR	NR	0
629	NOT	Control	N	NR	NR	0
630	NOT	Control	N	NR	NR	0
631	NOT	Case	Y	4	6	1	HGD
632	NOT	Control	N	NR	NR	0
633	NOT	Case	Y	1	4	0	NDBE
634	NOT	Control	N	NR	NR	0
635	NOT	Control	N	NR	NR	0
636	NOT	Control	N	NR	NR	0
637	NOT	Case	Y	5	5	1	LGD
638	NOT	Case	Y	3	3	1	IND
639	NOT	Case	Y	10	11	1	HGD
640	NOT	Case	Y	1	3	1	HGD
641	NOT	Case	Y	1	2	0	LGD
642	NOT	Control	N	NR	NR	0
643	NOT	Case	Y	3	5	1	NDBE
644	NOT	Case	Y	1	2	1	NDBE
645	NOT	Control	N	NR	NR	1
646	NOT	Case	Y	10	11	1	NDBE
647	NOT	Control	N	NR	NR	0
648	NOT	Case	Y	5	6	1	NDBE
649	NOT	Case	Y	10	12	1	HGD
650	NOT	Control	N	NR	NR	0
651	NOT	Control	N	NR	NR	0
652	NOT	Case	Y	6	6	1	LGD
653	NOT	Case	Y	1	1	0	NDBE
654	NOT	Control	N	NR	NR	0
655	NOT	Control	N	NR	NR	0
656	NOT	Case	Y	8	8	1	NDBE
657	NOT	Case	Y	11	14	1	IND
658	NOT	Control	N	NR	NR	0
659	NOT	Case	Y	4	4	1	NDBE
660	NOT	Case	Y	1	2	1	IMC
661	NOT	Control	N	NR	NR	0
662	NOT	Control	N	NR	NR	0
663	NOT	Control	N	NR	NR	0
664	NOT	Control	N	NR	NR	0
665	NOT	Case	Y	6	6	1	HGD
666	NOT	Case	Y	4	6	1	HGD
667	NOT	Control	N	0	1	1
668	NOT	Control	N	NR	NR	0
669	NOT	Control	N	NR	NR	0
670	NOT	Control	N	NR	NR	0
671	NOT	Control	N	<1	1	0
672	NOT	Case	Y	12	12	1	IND
673	NOT	Control	N	NR	NR	0
674	NOT	Control	N	NR	NR	0
675	NOT	Control	N	NR	NR	0
676	NOT	Case	Y	1	2	1	NDBE
677	NOT	Case	Y	3	3	1	IND
678	NOT	Control	N	NR	NR	1
679	NOT	Case	Y	7	9	1	LGD
680	NOT	Case	Y	2	6	1	IMC
681	NOT	Case	Y	16	16	1	HGD
682	NOT	Case	Y	4	5	0	NDBE
683	NOT	Case	Y	0	8	1	HGD
684	NOT	Case	Y	1	2	1	LGD
685	NOT	Control	N	0	1	0
686	NOT	Case	Y	1	6	1	NDBE
687	NOT	Case	Y	5	5	1	NDBE
688	NOT	Case	Y	10	10	0	HGD
689	NOT	Case	Y	6	6	1	LGD
690	NOT	Case	Y	0	3	0	NDBE
691	NOT	Case	Y	1	1	0	IMC
692	NOT	Control	N	<1	1	0
693	NOT	Case	Y	4	6	1	HGD
694	NOT	Case	Y	3	4	0	NDBE
695	NOT	Case	Y	1	2	0	NDBE
696	NOT	Case	Y	2	7	1	NDBE
697	NOT	Case	Y	0	5	1	NDBE
698	NOT	Case	Y	1	2	1	NDBE
699	NOT	Case	Y	10	10	1	HGD
700	NOT	Case	Y	4	5	1	NDBE
701	NOT	Case	Y	1	2	0	NDBE
702	NOT	Case	Y	1	3	1	NDBE
703	NOT	Case	Y	2	3	1	NDBE
704	NOT	Case	Y	1	5	1	IND
705	NOT	Case	Y	1	2	1	NDBE
706	NOT	Case	Y	0	3	1	NDBE
707	NOT	Case	Y	1	1	0	NDBE
708	NOT	Case	Y	0	3	1	NDBE
709	NOT	Case	Y	2	4	1	NDBE
710	NOT	Case	Y	1	4	0	HGD
711	NOT	Case	Y	1	6	1	IND
712	NOT	Case	Y	1	2	1	NDBE
713	NOT	Case	Y	1	3	0	NDBE
714	NOT	case	Y	?	>4	1	LGD
715	NOT	case	Y	15	15	1	LGD
716	NTE	Control	N	NR	NR	0
717	NTE	Case	Y	6	11	1	NDBE
718	NTE	Case	Y	10	10	1	NDBE
719	NTE	Case	Y	5	8	1	NDBE
720	NTE	Case	Y	1	2	1	NDBE
721	NTE	Case	Y	4	7	1	NDBE
722	NTE	Case	Y	0	6	1	HGD
723	NTE	Case	Y	12	13	1	NDBE
724	NTE	Case	Y	3	6	1	NDBE
725	NTE	Case	Y	1	4	0	LGD
726	NTE	Case	Y	3	6	1	HGD
727	NTE	control	N	NR	NR	0
728	NTE	Case	Y	1	2	0	NDBE
729	NTE	Case	Y	5	7	1	NDBE
730	NTE	Case	Y	8	9	1	NDBE
731	NTE	Case	Y	4	6	1	NDBE
732	NTE	Case	Y	7	9	1	NDBE
733	NTY	Case	Y	4	4	0	NDBE
734	NTY	Control	N	NR	NR	0
735	NTY	Case	Y	3	4	1	NDBE
736	NTY	Control	N	NR	NR	0
737	NTY	Case	Y	2	2	1	NDBE
738	NTY	control	N	NR	NR	1
739	NTY	Case	Y	1	1	0	NDBE
740	NTY	Control	N	NR	NR	0
741	NTY	Case	Y	3	4	0	NDBE
742	NTY	Case	Y	1	2	1	NDBE
743	NTY	Control	N	0	1	0
744	NTY	Case	Y	2	4	1	NDBE
745	NTY	Case	Y	6	6	0	HGD
746	NTY	Control	N	0	<1	0
747	NTY	Case	Y	2	2	0	IND
748	NTY	Case	Y	4	4	0	IND
749	NTY	Control	N	NR	NR	0
750	NTY	Case	Y	3	3	0	NDBE
751	PBH	Case	Y	1	3	1	NDBE
752	PBH	Control	N	NR	NR	1
753	PBH	Case	Y	1	5	1	NDBE
754	PHH	Case	Y	1	3	1	IND
755	PHH	Case	Y	2	5	1	NDBE
756	PHH	Control	N	0	1	0
757	PHH	Case	Y	2	4	1	LGD
758	POR	Case	Y	1	3	1	NDBE
759	POR	Control	N	NR	NR	1
760	POR	Case	Y	4	6	1	IND
761	POR	Case	Y	1	3	1	NDBE
762	POR	Case	Y	0	4	1	NDBE
763	POR	Case	Y	4	4	0	NDBE
764	POR	Case	Y	0	3	0	NDBE
765	POR	Case	Y	3	4	1	NDBE
766	POR	Case	Y	0	3	1	NDBE
767	POR	Case	Y	0	4	1	NDBE
768	POR	Control	N	NR	NR	0
769	POR	Case	Y	3	6	1	NDBE
770	POR	Case	Y	0	3	1	NDBE
771	POR	Case	Y	17	17	1	NDBE
772	POR	Case	Y	0	5	0	LGD
773	POR	Case	Y	5	5	1	NDBE
774	POR	Case	Y	13	13	1	NDBE
775	POR	Case	Y	10	12	1	NDBE
776	POR	Control	N	0	1	0
777	POR	Case	Y	3	4	1	LGD
778	POR	Case	Y	2	3	1	IND
779	POR	Case	Y	0	5	1	LGD
780	POR	Case	Y	2	3	1	NDBE
781	POR	Control	N	0	1	0
782	POR	case	Y	5	6	0	NDBE
783	POR	case	Y	9	9	1	NDBE
784	POR	case	Y	0	5	1	NDBE
785	POR	case	Y	8	9	1	NDBE
786	PWH	Case	Y	1	5	0	NDBE
787	PWH	Case	Y	3	4	1	LGD
788	STM	Control	N	NR	NR	0
789	STM	Control	N	NR	NR	0
790	STM	Control	N	NR	NR	0
791	STM	Control	N	NR	NR	0
792	STM	Control	N	NR	NR	0
793	STM	Case	Y	5	6	0	NDBE
794	STM	Case	Y	3	4	0	NDBE
795	STM	Case	Y	5	6	0	NDBE
796	STM	Case	Y	7	8	1	NDBE
797	STM	Case	Y	2	4	0	NDBE
798	STM	Case	Y	2	3	1	NDBE
799	STM	Case	Y	2	3	1	NDBE
800	STM	Case	Y	7	8	1	NDBE
801	STM	Case	Y	2	4	1	NDBE
802	STM	Case	Y	3	4	1	NDBE
803	STM	Case	Y	1	4	0	LGD
804	STY	Case	Y	2	4	1	NDBE
805	STY	Case	Y	0	3	0	NDBE
806	STY	Case	Y	8	10	1	NDBE
807	STY	Case	Y	5	8	1	NDBE
808	STY	Case	Y	1	4	1	NDBE
809	STY	Case	Y	13	14	1	NDBE
810	STY	Case	Y	7	9	1	NDBE
811	STY	Case	Y	4	6	1	NDBE
812	STY	Case	Y	1	4	1	NDBE
813	STY	Case	Y	1	3	1	NDBE
814	STY	Case	Y	1	3	0	NDBE
815	STY	Case	Y	3	4	1	NDBE
816	STY	Case	Y	5	5	1	NDBE
817	STY	Case	Y	2	4	1	NDBE
818	STY	Case	Y	3	6	0	NDBE
819	STY	Case	Y	4	6	1	NDBE
820	STY	Case	Y	1	1	1	NDBE
821	STY	Case	Y	4	4	0	NDBE
822	STY	Case	Y	2	4	1	NDBE
823	UCL	Case	Y	3	6	1	NDBE
824	UCL	Case	Y	3	5	0	NDBE
825	UCL	Case	Y	8	9	1	HGD
826	UCL	Case	Y	0	5	1	LGD
827	UCL	Case	Y	1	3	1	NDBE
828	UCL	Case	Y	5	8	1	NDBE
829	UCL	Case	Y	6	8	1	NDBE
830	UCL	Control	N	NR	NR	0
831	UCL	Case	Y	5	5	1	LGD
832	UCL	Control	N	NR	NR	0
833	UCL	Case	Y	4	4	0	NDBE
834	UCL	Case	Y	2	3	0	HGD
835	UCL	Control	N	NR	NR	0
836	UCL	Case	Y	5	7	1	NDBE
837	UCL	Case	Y	0	4	1	NDBE
838	UCL	Case	Y	2	4	1	NDBE
839	UCL	Case	Y	2	8	1	NDBE
840	UCL	Case	Y	2	3	1	NDBE
841	UCL	Case	Y	2	5	1	NDBE
842	UCL	Case	Y	12	12	1	NDBE
843	UCL	Case	Y	1	7	0	NDBE
844	UCL	Case	Y	1	3	1	NDBE
845	UCL	Case	Y	11	11	1	LGD
846	UCL	Case	Y	1	3	0	NDBE
847	UCL	Case	Y	10	10	1	HGD
848	UCL	Case	Y	1	3	1	NDBE
849	UCL	Case	Y	1	2	0	NDBE
850	UCL	Case	Y	10	11	1	NDBE
851	UCL	Case	Y	3	6	1	LGD
852	UCL	Control	N	NR	NR	0
853	UCL	Case	Y	2	4	0	HGD
854	UCL	Case	Y	3	6	1	NDBE
855	UCL	Case	Y	2	5	1	NDBE
856	UCL	Case	Y	8	8	1	IND
857	UCL	Case	Y	3	5	1	LGD
858	UCL	Case	Y	2	3	0	IMC
859	UCL	Case	Y	1	2	0	HGD
860	UCL	Case	Y	6	6	1	NDBE
861	UCL	Case	Y	7	8	1	LGD
862	UCL	Case	Y	11	11	1	HGD
863	UCL	Case	Y	8	8	0	LGD
864	UCL	Case	Y	<1	3	1	HGD
865	UCL	Case	Y	1	4	1	LGD
866	UCL	Case	Y	5	7	1	HGD
867	UCL	Case	Y	9	9	1	NDBE
868	UCL	Case	Y	2	5	0	NDBE
869	UCL	Control	N	NR	NR	0
870	UCL	Case	Y	2	3	1	LGD
871	UCL	Case	Y	2	3	1	NDBE
872	UCL	Case	Y	0	3	1	NDBE
873	UCL	Case	Y	1	3	1	LGD
874	UCL	Case	Y	3	4	1	NDBE
875	UCL	Case	Y	10	10	1	HGD
876	UCL	Case	Y	1	2	1	NDBE
877	UCL	Case	Y	2	3	1	LGD
878	UCL	Case	Y	2	4	1	NDBE
879	UCL	Case	Y	1	2	0	NDBE
880	UCL	Case	Y	0	3	1	NDBE
881	UCL	Case	Y	2	4	0	IND
882	UCL	Case	Y	8	9	1	NDBE
883	UCL	Case	Y	5	8	1	IND
884	UCL	Case	Y	1	3	0	NDBE
885	UCL	Control	N	NR	NR	0
886	UCL	Case	Y	6	7	1	NDBE
887	UCL	Case	Y	3	5	1	NDBE
888	UCL	Case	Y	6	8	1	NDBE
889	UCL	Case	Y	1	2	0	NDBE
890	UCL	Control	N	NR	NR	0
891	UCL	Control	N	NR	NR	0
892	UCL	Control	N	NR	NR	0
893	UCL	Control	N	NR	NR	0
894	UCL	Control	N	NR	NR	0
895	UCL	Control	N	NR	NR	0
896	UCL	Control	N	0	1	0
897	UCL	Control	NA	CA		0
898	UCL	Control	N	NR	NR	0
899	UCL	Case	Y	0	3	0	NDBE
900	UCL	Case	Y	3	5	1	NDBE
901	UCL	Control	N	0	1	0
902	UCL	Control	N	NR	NR	0
903	UCL	Control	N	NR	NR	0
904	UCL	Control	N	NR	NR	0
905	UCL	Control	N	NR	NR	0
906	UCL	Control	N	NR	NR	0
907	UCL	Control	N	NR	NR	0
908	UCL	Case	Y	2	4	1	NDBE
909	UCL	Case	Y	3	8	1	NDBE
910	UCL	Case	Y	2	5	1	NDBE
911	UCL	Case	Y	1	1	1	NDBE
912	UCL	Control	N	NR	NR	0
913	UCL	Case	Y	8	8	1	NDBE
914	UCL	Control	N	NR	NR	0
915	UCL	Control	N	NR	NR	0
916	UCL	Case	Y	1	2	1	NDBE
917	UCL	Case	Y	1	3	1	LGD
918	UCL	Control	N	0	1	0
919	UCL	Case	Y	1	3	0	NDBE
920	UCL	Control	N	NR	NR	0
921	UCL	Case	Y	1	4	1	NDBE
922	UCL	Control	N	NR	NR	0
923	UCL	Case	Y	10	10	1	IMC
924	UCL	Control	N	NR	NR	0
925	UCL	Control	N	NR	NR	0
926	UCL	Control	N	NR	NR	0
927	UCL	Control	N	NR	NR	0
928	UCL	Control	N	NR	NR	0
929	UCL	Control	N	NR	NR	0
930	UCL	Control	N	NR	NR	0
931	UCL	Control	N	NR	NR	0
932	UCL	Control	N	NR	NR	0
933	UCL	Case	Y	1	3	1	NDBE
934	UCL	Case	Y	0	3	1	LGD
935	UCL	Case	Y	2	5	1	IND
936	UCL	Case	Y	1	4	1	LGD
937	UCL	Case	Y	2	3	1	NDBE
938	UCL	Control	N	NR	NR	0
939	UCL	Control	N	0	1	0
940	UCL	Case	Y	5	7	1	NDBE
941	UCL	Control	N	NR	NR	0
942	UCL	Control	N	NR	NR	0
943	UCL	Control	N	NR	NR	0
944	UCL	Control	N	NR	NR	0
945	UCL	Control	N	NR	NR	0
946	UCL	Control	N	NR	NR	0
947	UCL	Control	N	NR	NR	0
948	UCL	Case	Y	1	2	1	LGD
949	UCL	Control	N	NR	NR	0
950	UCL	Case	Y	2	4	1	NDBE
951	UCL	Case	Y	1	3	0	IND
952	UCL	Case	Y	10	10	1	HGD
953	UCL	Case	Y	1	4	0	LGD
954	UCL	Control	N	NR	NR	1
955	UCL	Case	Y	5	5	1	NDBE
956	UCL	Case	Y	1	3	1	NDBE
957	UCL	Control	N	NR	NR	0
958	UCL	Case	Y	9	10	1	IND
959	UCL	Control	N	NR	NR	0
960	UCL	Control	N	NR	NR	0
961	UCL	Control	N	NR	NR	0
962	UCL	Case	Y	12	14	1	NDBE
963	UCL	Control	N	NR	NR	0
964	UCL	Control	N	NR	NR	0
965	UCL	Case	Y	3	6	1	NDBE
966	UCL	Case	Y	1	4	1	NDBE
967	UCL	Case	Y	5	6	0	NDBE
968	UCL	Case	Y	2	5	1	HGD
969	UCL	Case	Y	5	5	1	LGD
970	UCL	Case	Y	18	19	1	NDBE
971	UCL	Case	Y	4	5	0	NDBE
972	UCL	Case	Y	0	4	1	NDBE
973	UCL	Case	Y	4	6	0	IND
974	UCL	Case	Y	1	4	0	IND
975	UCL	Control	N	0	1	0
976	UCL	Case	Y	9	11	1	IND
977	UCL	Case	Y	7	9	0	NDBE
978	UCL	Case	Y	7	8	1	NDBE
979	UCL	Case	Y	3	4	0	NDBE
980	UCL	case	Y	2	4	0	NDBE
981	UCL	Case	Y	4	6	1	NDBE
982	UCL	Case	Y	9	10	0	IND
983	UCL	Case	Y	8	10	0	NDBE
984	UCL	Case	Y	1	1	0	NDBE
985	UCL	Case	Y	2	3	0	NDBE
986	UCL	case	Y	1	2	0	NDBE
987	UCL	Case	Y	2	3	0	IND
988	UCL	Case	Y	2	5	1	LGD
989	UCL	Case	Y	12	13	0	NDBE
990	UCL	Case	Y	1	3	0	NDBE
991	UCL	Case	Y	3	4	0	NDBE
992	UCL	Case	Y	1	2	1	LGD
993	UCL	Case	Y	4	5	1	IND
994	UCL	Case	Y	1	3	0	LGD
995	UCL	Case	Y	3	5	1	LGD
996	UCL	Case	Y	1	4	1	HGD
997	UCL	Case	Y	2	4	0	NDBE
998	UCL	Control	N	0	<1	0
999	UCL	Case	Y	5	8	1	NDBE
1000	UCL	Case	Y	8	8	1	NDBE
1001	UCL	Case	Y	11	12	1	LGD
1002	UCL	Case	Y	1	5	0	NDBE
1003	UCL	Case	Y	1	1	1	NDBE
1004	UCL	Case	Y	5	5	1	NDBE
1005	UCL	Case	Y	1	2	1	NDBE
1006	UCL	Case	Y	8	9	1	NDBE
1007	UCL	Case	Y	2	4	0	NDBE
1008	UCL	Case	Y	0	12	1	HGD
1009	UCL	case	Y	2	3	0	LGD
1010	UCL	Case	Y	2	2	0	NDBE
1011	UCL	Control	N	<1	<1	0
1012	UCL	Case	Y	0	6	1	LGD
1013	UCL	Case	Y	2	4	1	NDBE
1014	UCL	Case	Y	3	7	1	NDBE
1015	UCL	Control	N	0	1	0
1016	UCL	control	N	NR	NR	0
1017	UCL	Case	Y	10	11	1	HGD
1018	UCL	Case	Y	1	5	1	NDBE
1019	UCL	Case	Y	2	4	1	LGD
1020	UCL	Case	Y	0	3	1	NDBE
1021	UCL	Case	Y	3	8	1	LGD
1022	UCL	Case	Y	13	14	1	HGD
1023	UCL	Case	Y	0	5	0	HGD
1024	UCL	Case	Y	2	4	0	LGD
1025	UCL	Control	N	0	1	0
1026	UCL	Case	Y	4	10	1	IMC
1027	UCL	Control	N	0	1	0
1028	UCL	Case	Y	6	8	1	HGD
1029	UCL	Case	Y	8	9	0	HGD
1030	UCL	Case	Y	3	4	1	HGD
1031	WEL	Case	Y	5	8	1	IND
1032	WEL	Case	Y	7	8	1	HGD
1033	WEL	Case	Y	1	5	1	NDBE
1034	WEL	Case	Y	3	5	1	IND
1035	WEL	Case	Y	3	6	1	IND
1036	WEL	Case	Y	1	3	0	NDBE
1037	WEL	Case	Y	1	3	0	LGD
1038	WEL	Case	Y	1	4	0	NDBE
1039	WEL	Case	Y	2	2	0	IND
1040	WEL	Case	Y	2	4	1	NDBE
1041	WEL	Case	Y	16	16	1	NDBE
